# Supplementary material for: The Loss of Gonadal Hormones Has a Different Impact on Aging Female and Male Mice Submitted to Heart Failure-Inducing Metabolic Hypertensive Stress
Source: Cells. 2025 Jun 9;14(12):870. doi: 10.3390/cells14120870 (PMC12190614; doi:10.3390/cells14120870)
Supplement: Supplementary file 1 [file cells-14-00870-s001.zip]

Archive with 1 entries (1 files):
- cells-3650924-supplementary.pdf
